# Supplementary material for: Ni Nanoparticles on the Reduced Graphene Oxide Surface Synthesized in Supercritical Isopropanol
Source: Nanomaterials (Basel). 2023 Nov 9;13(22):2923. doi: 10.3390/nano13222923 (PMC10674343; doi:10.3390/nano13222923)
Supplement: Supplementary file 1 [file nanomaterials-13-02923-s001.zip]

Archive with 1 entries (1 files):
- nanomaterials-2699026-supplementary.pdf
